# Supplementary material for: Interleukin-33 regulates the endoplasmic reticulum stress of human myometrium via an influx of calcium during initiation of labor
Source: eLife. 2022 Aug 23;11:e75072. doi: 10.7554/eLife.75072 (PMC9398448; doi:10.7554/eLife.75072)
Supplement: Figure 1—source data 1. [file elife-75072-fig1-data1.zip]

Archive with 27 entries (23 files):
- Figure 1-source data/
- Figure 1-source data/figure1A/
- Figure 1-source data/figure1A/PNL.jpg
- Figure 1-source data/figure1A/PTL.jpg
- Figure 1-source data/figure1A/TL.jpg
- Figure 1-source data/figure1A/TNL.jpg
- Figure 1-source data/figure1B/
- Figure 1-source data/figure1B/PNL-DAPI.tif
- Figure 1-source data/figure1B/PNL-IL-33.tif
- Figure 1-source data/figure1B/PNL-Merged.tif
- Figure 1-source data/figure1B/PTL-DAPI.tif
- Figure 1-source data/figure1B/PTL-IL-33.tif
- Figure 1-source data/figure1B/PTL-Merged.tif
- Figure 1-source data/figure1B/TL-DAPI.tif
- Figure 1-source data/figure1B/TL-IL-33.tif
- Figure 1-source data/figure1B/TL-Merged.tif
- Figure 1-source data/figure1B/TNL-DAPI.tif
- Figure 1-source data/figure1B/TNL-IL-33.tif
- Figure 1-source data/figure1B/TNL-Merged.tif
- Figure 1-source data/figure1C/
- Figure 1-source data/figure1C/cytoplasmic IL-33.tif
- Figure 1-source data/figure1C/cytoplasmic β-actin.tif
- Figure 1-source data/figure1C/nuclear IL-33.png
- Figure 1-source data/figure1C/nuclear LaminB1.tif
- Figure 1-source data/figure1C/total IL-33.jpg
- Figure 1-source data/figure1C/total IL-33.tif
- Figure 1-source data/figure1C/total β-actin.tif
