# Supplementary material for: Interleukin-33 regulates the endoplasmic reticulum stress of human myometrium via an influx of calcium during initiation of labor
Source: eLife. 2022 Aug 23;11:e75072. doi: 10.7554/eLife.75072 (PMC9398448; doi:10.7554/eLife.75072)
Supplement: Figure 2—source data 1. [file elife-75072-fig2-data1.zip]

Archive with 38 entries (27 files):
- Figure 2-source data/
- Figure 2-source data/figure2A/
- Figure 2-source data/figure2A/0h(Control)/
- Figure 2-source data/figure2A/0h(Control)/DAPI.jpg
- Figure 2-source data/figure2A/0h(Control)/IL-33.jpg
- Figure 2-source data/figure2A/0h(Control)/merged.png
- Figure 2-source data/figure2A/12h/
- Figure 2-source data/figure2A/12h/DAPI.jpg
- Figure 2-source data/figure2A/12h/IL-33.png
- Figure 2-source data/figure2A/12h/merged.png
- Figure 2-source data/figure2A/18h/
- Figure 2-source data/figure2A/18h/DAPI.jpg
- Figure 2-source data/figure2A/18h/IL-33.png
- Figure 2-source data/figure2A/18h/merged.png
- Figure 2-source data/figure2A/1h/
- Figure 2-source data/figure2A/1h/DAPI.jpg
- Figure 2-source data/figure2A/1h/IL-33.png
- Figure 2-source data/figure2A/1h/merged.png
- Figure 2-source data/figure2A/24h/
- Figure 2-source data/figure2A/24h/DAPI.jpg
- Figure 2-source data/figure2A/24h/IL-33.jpg
- Figure 2-source data/figure2A/24h/merged.png
- Figure 2-source data/figure2A/3h/
- Figure 2-source data/figure2A/3h/DAPI.jpg
- Figure 2-source data/figure2A/3h/IL-33.jpg
- Figure 2-source data/figure2A/3h/merged.png
- Figure 2-source data/figure2A/6h/
- Figure 2-source data/figure2A/6h/DAPI.png
- Figure 2-source data/figure2A/6h/IL-33.png
- Figure 2-source data/figure2A/6h/megred.png
- Figure 2-source data/figure2B/
- Figure 2-source data/figure2B/cytoplasmic IL-33.tif
- Figure 2-source data/figure2B/LaminB1.tif
- Figure 2-source data/figure2B/nuclear IL-33.tif
- Figure 2-source data/figure2B/total IL-33/
- Figure 2-source data/figure2B/total IL-33/total IL-33.Tif
- Figure 2-source data/figure2B/total IL-33/β-actin.Tif
- Figure 2-source data/figure2B/β-actin.tif
