# Supplementary material for: Interleukin-33 regulates the endoplasmic reticulum stress of human myometrium via an influx of calcium during initiation of labor
Source: eLife. 2022 Aug 23;11:e75072. doi: 10.7554/eLife.75072 (PMC9398448; doi:10.7554/eLife.75072)
Supplement: Figure 3—source data 1. [file elife-75072-fig3-data1.zip]

Archive with 46 entries (33 files):
- Figure 3-source data/
- Figure 3-source data/figure3A/
- Figure 3-source data/figure3A/LPS(0.5h)/
- Figure 3-source data/figure3A/LPS(0.5h)/lps 30min-merge-1.tif
- Figure 3-source data/figure3A/LPS(0.5h)/lps 30min-merge-1c1.tif
- Figure 3-source data/figure3A/LPS(0.5h)/lps 30min-merge-1c2.tif
- Figure 3-source data/figure3A/LPS(0h)/
- Figure 3-source data/figure3A/LPS(0h)/con-merge-1.tif
- Figure 3-source data/figure3A/LPS(0h)/con-merge-1c1.tif
- Figure 3-source data/figure3A/LPS(0h)/con-merge-1c2.tif
- Figure 3-source data/figure3A/LPS(1h)/
- Figure 3-source data/figure3A/LPS(1h)/lps 1h-merge-1.tif
- Figure 3-source data/figure3A/LPS(1h)/lps 1h-merge-1c1.tif
- Figure 3-source data/figure3A/LPS(1h)/lps 1h-merge-1c2.tif
- Figure 3-source data/figure3A/LPS(3h)/
- Figure 3-source data/figure3A/LPS(3h)/lps 3h-merge 1.tif
- Figure 3-source data/figure3A/LPS(3h)/lps 3h-merge 1c1.tif
- Figure 3-source data/figure3A/LPS(3h)/lps 3h-merge 1c2.tif
- Figure 3-source data/figure3A/LPS(6h)/
- Figure 3-source data/figure3A/LPS(6h)/lps 6h-merge-1.tif
- Figure 3-source data/figure3A/LPS(6h)/lps 6h-merge-1c1.tif
- Figure 3-source data/figure3A/LPS(6h)/lps 6h-merge-1c2.tif
- Figure 3-source data/figure3A/LPS+IL-33 siRNA(0.5h)/
- Figure 3-source data/figure3A/LPS+IL-33 siRNA(0.5h)/lps 30min+IL-33 siRNA-merge 1.tif
- Figure 3-source data/figure3A/LPS+IL-33 siRNA(0.5h)/lps 30min+IL-33 siRNA-merge 1c1.tif
- Figure 3-source data/figure3A/LPS+IL-33 siRNA(0.5h)/lps 30min+IL-33 siRNA-merge 1c2.tif
- Figure 3-source data/figure3A/LPS+IL-33 siRNA(0h)/
- Figure 3-source data/figure3A/LPS+IL-33 siRNA(0h)/si merge 1.tif
- Figure 3-source data/figure3A/LPS+IL-33 siRNA(0h)/si merge 1c1.tif
- Figure 3-source data/figure3A/LPS+IL-33 siRNA(0h)/si merge 1c2.tif
- Figure 3-source data/figure3A/LPS+IL-33 siRNA(1h)/
- Figure 3-source data/figure3A/LPS+IL-33 siRNA(1h)/lps 1h+IL-33 siRNA-merge 1.tif
- Figure 3-source data/figure3A/LPS+IL-33 siRNA(1h)/lps 1h+IL-33 siRNA-merge 1c1.tif
- Figure 3-source data/figure3A/LPS+IL-33 siRNA(1h)/lps 1h+IL-33 siRNA-merge 1c2.tif
- Figure 3-source data/figure3A/LPS+IL-33 siRNA(3h)/
- Figure 3-source data/figure3A/LPS+IL-33 siRNA(3h)/lps 3h+IL-33 siRNA-merge-1.tif
- Figure 3-source data/figure3A/LPS+IL-33 siRNA(3h)/lps 3h+IL-33 siRNA-merge-1c1.tif
- Figure 3-source data/figure3A/LPS+IL-33 siRNA(3h)/lps 3h+IL-33 siRNA-merge-1c2.tif
- Figure 3-source data/figure3A/LPS+IL-33 siRNA(6h)/
- Figure 3-source data/figure3A/LPS+IL-33 siRNA(6h)/lps 6h+IL-33 siRNA-merge-1.tif
- Figure 3-source data/figure3A/LPS+IL-33 siRNA(6h)/lps 6h+IL-33 siRNA-merge-1c1.tif
- Figure 3-source data/figure3A/LPS+IL-33 siRNA(6h)/lps 6h+IL-33 siRNA-merge-1c2.tif
- Figure 3-source data/Figure3B/
- Figure 3-source data/Figure3B/Cav3.1.tif
- Figure 3-source data/Figure3B/Cav3.2.tif
- Figure 3-source data/Figure3B/β-actin.tif
