# Supplementary material for: Interleukin-33 regulates the endoplasmic reticulum stress of human myometrium via an influx of calcium during initiation of labor
Source: eLife. 2022 Aug 23;11:e75072. doi: 10.7554/eLife.75072 (PMC9398448; doi:10.7554/eLife.75072)
Supplement: Figure 4—source data 1. [file elife-75072-fig4-data1.zip]

Archive with 9 entries (6 files):
- Figure 4-source data/
- Figure 4-source data/Figure4A/
- Figure 4-source data/Figure4A/COX-2.tif
- Figure 4-source data/Figure4A/β-actin.tif
- Figure 4-source data/Figure4B/
- Figure 4-source data/Figure4B/GRP78.tif
- Figure 4-source data/Figure4B/p-IRE1α.tif
- Figure 4-source data/Figure4B/XBP1s.tif
- Figure 4-source data/Figure4B/β-actin.tif
