# Supplementary material for: Interleukin-33 regulates the endoplasmic reticulum stress of human myometrium via an influx of calcium during initiation of labor
Source: eLife. 2022 Aug 23;11:e75072. doi: 10.7554/eLife.75072 (PMC9398448; doi:10.7554/eLife.75072)
Supplement: Figure 5—source data 1. [file elife-75072-fig5-data1.zip]

Archive with 23 entries (16 files):
- Figure 5-source data/
- Figure 5-source data/figure5A/
- Figure 5-source data/figure5A/GAPDH.tif
- Figure 5-source data/figure5A/GRP78.tif
- Figure 5-source data/figure5A/p-IRE1α.tif
- Figure 5-source data/figure5A/XBP1s.tif
- Figure 5-source data/figure5C/
- Figure 5-source data/figure5C/figure5c-repeated/
- Figure 5-source data/figure5C/figure5c-repeated/1/
- Figure 5-source data/figure5C/figure5c-repeated/1/GAPDH.Tif
- Figure 5-source data/figure5C/figure5c-repeated/1/p-IRE1α.Tif
- Figure 5-source data/figure5C/figure5c-repeated/2/
- Figure 5-source data/figure5C/figure5c-repeated/2/GAPDH.Tif
- Figure 5-source data/figure5C/figure5c-repeated/2/p-IRE1α.Tif
- Figure 5-source data/figure5C/GAPDH.tif
- Figure 5-source data/figure5C/GRP78.png
- Figure 5-source data/figure5C/p-IRE1α.tif
- Figure 5-source data/figure5C/XBP1s.tif
- Figure 5-source data/figure5D/
- Figure 5-source data/figure5D/GRP78.tif
- Figure 5-source data/figure5D/p-IRE1α.png
- Figure 5-source data/figure5D/XBP1s.tif
- Figure 5-source data/figure5D/β-actin.tif
