# Supplementary material for: Interleukin-33 regulates the endoplasmic reticulum stress of human myometrium via an influx of calcium during initiation of labor
Source: eLife. 2022 Aug 23;11:e75072. doi: 10.7554/eLife.75072 (PMC9398448; doi:10.7554/eLife.75072)
Supplement: Figure 6—source data 1. [file elife-75072-fig6-data1.zip]

Archive with 7 entries (4 files):
- Figure 6-source data/
- Figure 6-source data/figure6A/
- Figure 6-source data/figure6A/cox-2.tif
- Figure 6-source data/figure6A/β-actin.tif
- Figure 6-source data/figure6B/
- Figure 6-source data/figure6B/cox-2.tif
- Figure 6-source data/figure6B/β-actin.tif
