# Supplementary material for: Interleukin-33 regulates the endoplasmic reticulum stress of human myometrium via an influx of calcium during initiation of labor
Source: eLife. 2022 Aug 23;11:e75072. doi: 10.7554/eLife.75072 (PMC9398448; doi:10.7554/eLife.75072)
Supplement: Figure 7—source data 1. [file elife-75072-fig7-data1.zip]

Archive with 23 entries (15 files):
- Figure 7-source data/
- Figure 7-source data/figure7A/
- Figure 7-source data/figure7A/NF-κB.Tif
- Figure 7-source data/figure7A/p-NF-κB.tif
- Figure 7-source data/figure7A/p-P38.tif
- Figure 7-source data/figure7A/p38.tif
- Figure 7-source data/figure7A/β-actin.tif
- Figure 7-source data/figure7B/
- Figure 7-source data/figure7B/NF-κB/
- Figure 7-source data/figure7B/NF-κB/NF-κB.Tif
- Figure 7-source data/figure7B/NF-κB/p-NF-κB.Tif
- Figure 7-source data/figure7B/NF-κB/β-actin.Tif
- Figure 7-source data/figure7B/p38/
- Figure 7-source data/figure7B/p38/p-P38.tif
- Figure 7-source data/figure7B/p38/p38.tif
- Figure 7-source data/figure7B/p38/β-actin.tif
- Figure 7-source data/figure7C/
- Figure 7-source data/figure7C/JSH-23/
- Figure 7-source data/figure7C/JSH-23/cox-2.Tif
- Figure 7-source data/figure7C/JSH-23/β-actin.Tif
- Figure 7-source data/figure7C/SB-202190/
- Figure 7-source data/figure7C/SB-202190/cox-2.Tif
- Figure 7-source data/figure7C/SB-202190/β-actin.Tif
